# Supplementary material for: Premorbid Use of Beta-Blockers or Angiotensin-Converting Enzyme Inhibitors/Angiotensin Receptor Blockers in Patients with Acute Ischemic Stroke
Source: Oxid Med Cell Longev. 2023 Feb 1;2023:7733857. doi: 10.1155/2023/7733857 (PMC9908343; doi:10.1155/2023/7733857)
Supplement: Supplementary Materials — Supplementary Table 1: baseline data for healthy controls and matched controls. Supplementary Table 2: dosages of different beta-blockers and ACEIs/ARBs used prior to stroke onset expressed as percentages of maximum recommended therapeutic dose. Supplementary File 1: raw data from patients in the healthy control group, the matched control group, the beta-blocker group, and the ACEI/ARB group. [file 7733857.f1.zip]

Archive with 3 entries (3 files):
- Supplementary file 1.pdf
- Supplementary table 1 (1).docx
- Supplementary table 2 (1).docx
